# Supplementary material for: Safety, Reactogenicity, Immunogenicity, and Dose Selection of 10-Valent Extraintestinal Pathogenic Escherichia coli Bioconjugate Vaccine (VAC52416) in Adults Aged 60–85 Years in a Randomized, Multicenter, Interventional, First-in-Human, Phase 1/2a Study
Source: Open Forum Infect Dis. 2023 Aug 11;10(8):ofad417. doi: 10.1093/ofid/ofad417 (PMC10442062; doi:10.1093/ofid/ofad417)
Supplement: ofad417_Supplementary_Data [file ofad417_supplementary_data.zip]

Archive with 3 entries (3 files):
- Fig S2.eps
- Fierro et al BAC1001 Revised Supplement_17JUL23_CLEAN.docx
- Fig S1.eps
